# Supplementary material for: Validation of a Low-Cost Paper-Based Screening Test for Sickle Cell Anemia
Source: PLoS One. 2016 Jan 6;11(1):e0144901. doi: 10.1371/journal.pone.0144901 (PMC4703210; doi:10.1371/journal.pone.0144901)
Supplement: S1 Minimal Dataset — (XLSX) [file pone.0144901.s007.xlsx]

## Sheet: New Orleans Data
Sample ID#	Genotype	[Hb] (g/dL)	HbS (%)	S-index
SCCSL MF56	SS	9.1	0.884	11.0735
SCCSL MF3	SS	7.9	0.837	14.3402
SCCSL MF34	SS	10.5	0.749	12.0269
SCCSL MF22	SS	8.2	0.9	12.9207
SCCSL MF59	SS	9.3	0.698	10.8571
SCCSL MF64	SS	8.9	0.772	9.42057
SCCSL MF13	SS	7.8	0.853	13.4558
SCCSL MF19	SS	6.5	0.79	10.5603
SCCSL MF65	SS	7.7	0.817	12.5259
SCCSL MF32	SS	8.4	0.865	12.7968
SCCSL MF34	SS	10.2	0.794	10.6683
SCCSL MF44	SS	6.6	0.719	8.15369
SCCSL MF70	SS	8.7	0.863	13.9287
MF58	SS	6.2	0.927	12.0826
MF77	SS	8	0.886	11.6085
MF11	SS	9.3	0.771	11.6821
MF29	SS	6.7	0.776	10.9271
MF37	SS	8.8	0.811	12.9459
MF80	SS	9.4	0.703	9.5922
MF45	SS	9.1	0.712	10.9659
SCCSL MF68	SB+	13.6	0.689	12.0408
SCCSL MF21	SB+	9	0.719	12.213
SCCSL MF72	SB+	10.6	0.677	11.5798
SCCSL MF60	SC	11.2	0.493	7.39819
SCCSL MF61	SC	10.4	0.455	6.57462
SCCSL MF62	SC	12.4	0.478	6.26477
SCCSL MF63	SC	14.1	0.506	7.12358
SCCSL MF66	SC	10.3	0.413	5.51065
SCCSL MF67	SC	11.2	0.495	7.70078
SCCSL MF50	SC	12.7	0.467	6.84034
SCCSL MF71	SC	11.6	0.478	6.63645
SCCSL MF73	SC	12	0.481	7.96174
SCCSL MF74	SC	11.6	0.507	7.64398
SCCSL MF42	SC	12.5	0.488	8.11166
MF78	SC	12.3	0.508	7.93222
MF79	SC	12	0.537	8.45317
MF81	SC	11	0.499	7.39756
MF33	SC	10.7	0.48	8.14809
MF42	SC	12.3	0.5	7.9727
SCCSL MFP23	AS	12.8	0.413	6.50328
SCCSL MFP24	AS	10.7	0.398	6.60925
SCCSL MFP25	AS	13.7	0.421	6.94468
SCCSL MFP16	AS	12.7	0.389	6.84309
SCCSL MFP23	AS	12.2	0.411	7.35183
SCCSL MFP26	AS	12.2	0.403	7.35724
SCCSL MFP24	AS	12.9	0.396	6.4865
SCCSL MF76	AS	13.9	0.396	6.7081
SCCSL MFP27	AS	12	0.383	6.33181
MFP 14	AS	14.1	0.412	8.74023
MFP8	AS	8.7	0.247	4.24801
MFP29	AS	15.1	0.41	7.09119
MFP30	AS	12.3	0.386	6.93634
MFP4	AS	13.7	0.415	7.70753
MFP31	AS	10.7	0.404	7.65573
MFP32	AS	13.2	0.39	7.10241
MFP30	AS	11.4	0.35	7.03185
SCCSL H26	AA	12.4	0	1.48698
SCCSL H27	AA	12.8	0	1.43852
X1	AA	14.6	0	1.41323
X2	AA	13.6	0	1.36394
X3	AA	14.9	0	1.42183
SCCSL H16	AA	10.2	0	1.43772
X4	AA	16.5	0	1.52744
SCCSL H30	AA	15.7	0	1.48637
SCCSL H31	AA	13.9	0	1.45769
H6	AA	9.9	0	1.27446
H32	AA	9.2	0	1.33144
H33	AA	8.5	0	1.54913
H34	AA	9	0	1.49205
H35	AA	12.5	0	1.33065
MFP28	AA	12.8	0	1.54723
H34	AA	6.7	0	1.74279
SCCSL H22	AA	11.7	0	1.55095
SCCSL H25	AA	14.5	0	1.41435

## Sheet: Cabinda Data
Sample ID#	IEF Result	Paper-based Test Result
117589	AS	AS
117590	AA	AA
117591	AA	AA
117592	AA	AA
117593	AA	AA
117594	AA	AA
117595	AA	AA
117596	AA	AA
117597	AS	AS
117598	AA	AA
117599	AA	AA
117600	AA	AA
117601	AA	AA
117602	AA	AA
117603	AA	AA
117604	AA	AA
117605	AS	AS
117606	AS	AS
117607	AA	AA
117608	AA	AA
117614	AS	AS
117619	AS	AS
117622	AA	AA
117623	AA	AA
117624	AS	AS
117620	AA	AA
117621	AA	AA
117625	AA	AA
117626	AA	AA
117627	AA	AA
117628	AA	AA
117629	AA	AA
117632	AA	AA
117633	AA	AA
117634	AA	AA
117635	AA	AA
117637	AA	AA
117638	AA	AA
117641	AA	AA
117642	AS	AS
117643	AA	AA
117644	AA	AA
117645	AA	AA
117946	AA	AA
117647	AA	AA
117649	AA	AA
117650	AA	AA
117651	AA	AA
117652	AA	AA
117653	AA	AA
117654	AA	AA
117656	AS	AS
117657	AA	AA
117658	AA	AA
117659	AS	AS
117661	AS	AS
117666	AA	AA
117667	AA	AA
117673	AA	AA
117674	AA	AA
117678	AA	AA
117679	AA	AA
117680	AA	AA
117681	AA	AA
117682	AA	AA
117684	AA	AA
117986	AA	AA
117987	AA	AA
117988	AA	AA
117989	AA	AA
117999	AA	AA
117990	AA	AA
117991	AS	AS
117992	AA	AA
117993	AA	AA
117994	AA	AA
117996	AA	AA
117997	AA	AA
117998	AS	AS
118000	AA	AA
118001	AS	AS
118002	AS	AS
118003	AA	AA
118004	AA	AA
118005	AS	AS
118006	AA	AA
118008	AA	AA
118013	AA	AA
118014	AA	AA
118015	AA	AA
118016	AA	AA
118018	AS	AS
118019	AA	AA
118020	AS	AS
118021	AA	AA
118022	AA	AA
118023	AA	AA
118024	AA	AA
118025	AS	AS
118026	AA	AA
118029	AA	AA
118031	AS	AS
118032	AS	AS
118033	AA	AA
118034	AA	AA
118035	AA	AA
118036	AA	AA
118037	AS	AS
118038	AS	AS
118039	AS	AS
118040	AA	AA
118041	AA	AA
118042	AA	AA
118044	AA	AA
118045	AS	AA
118048	AA	AA
118050	AA	AA
118051	AA	AS
118052	AS	AA
118053	AA	AA
118054	AS	AA
118055	AA	AA
118056	AA	AA
118057	AA	AS
118058	AA	AA
118059	AA	AA
118060	AA	AA
118061	AS	AS
118062	AS	AS
118063	AS	AS
118064	AA	AA
118065	AA	AA
118068	AS	AS
118070	AA	AA
118071	AA	AA
118072	AA	AA
118073	AS	AS
118074	AA	AA
118075	AA	AA
118076	AA	AA
118077	AS	AS
118078	AA	AS
118079	AS	AS
118080	AA	AA
118081	AA	AA
118082	AS	AS
118084	AA	AS
82485	AA	AA
82486	AA	AA
82487	AA	AA
82488	AA	AA
82489	AS	AS
82490	AS	AS
82491	AA	AA
82492	AA	AA
82493	AA	AA
82494	AA	AA
82495	AS	AS
82496	AS	AS
82497	AA	AA
82498	AA	AA
82499	AA	AA
82500	AA	AA
82501	AA	AA
82502	AA	AA
82503	AA	AA
82504	AA	AA
82505	AS	AS
82506	AA	AA
82507	AA	AA
82508	AS	AS
82509	AA	AA
82510	AA	AA
82511	AA	AA
82512	AS	AS
82513	AA	AA
82514	AS	AS
82721	AA	AA
82724	AA	AA
82726	AA	AA
82921	AA	AA
82923	AA	AA
83515	AA	AA
83518	AA	AA
82731	AA	AA
82732	AA	AA
82887	AA	AA
82939	AA	AA
82982	AA	AA
82983	AA	AA
122377	AA	AA
122378	AA	AA
122379	AS	AS
122380	AA	AA
122381	AA	AA
122382	AA	AA
122383	AA	AA
122384	AA	AA
122385	AA	AA
122386	AA	AA
122387	AA	AA
122388	AA	AA
122389	AS	AS
122390	AA	AA
122391	AA	AA
122392	AA	AA
122393	AS	AS
122394	AA	AA
122395	AA	AA
122396	AS	AS
122397	AA	AA
122398	AA	AA
122399	AA	AA
122400	AA	AA
122401	AA	AA
122402	AA	AA
122403	AS	AS
122404	AA	AA
122405	AA	AA
122406	AA	AA
122407	AS	AS
122408	AA	AA
122409	AA	AA
122410	AS	AS
122411	AS	AS
122412	AS	AS
